# Supplementary material for: Self-reported general health, physical distress, mental distress, and activity limitation by US county, 1995-2012
Source: Popul Health Metr. 2017 Apr 26;15:16. doi: 10.1186/s12963-017-0133-5 (PMC5406923; doi:10.1186/s12963-017-0133-5)
Supplement: Supplementary file 1 — Prevalence of low general health, frequent physical distress, frequent mental distress, and frequent activity by county, year, and sex. (XLSX 30945 kb) [file 12963_2017_133_MOESM1_ESM.xlsx]

## Sheet: Low general health
Low general health (%)

## Sheet: Physical distress
Frequent physical distress (%)

## Sheet: Mental distress
Frequent mental distress (%)

## Sheet: Activity limitation
Frequent activity limitation (%)
